# Supplementary material for: Associations between Total Atherosclerosis Burden of Baroreceptor-Resident Arteries and ECG Abnormalities after Acute Ischemic Stroke
Source: Brain Sci. 2024 May 16;14(5):505. doi: 10.3390/brainsci14050505 (PMC11118932; doi:10.3390/brainsci14050505)
Supplement: Supplementary file 1 [file brainsci-14-00505-s001.zip]

Archive with 2 entries (2 files):
- Supplemental Files/Supplemental Figures 1-2.pdf
- Supplemental Files/Supplemental Tables  1-2.pdf
